# Supplementary material for: Size-Resolved Community Structure of Bacteria and Fungi Transported by Dust in the Middle East
Source: Front Microbiol. 2021 Nov 10;12:744117. doi: 10.3389/fmicb.2021.744117 (PMC8631519; doi:10.3389/fmicb.2021.744117)
Supplement: Supplementary file 1 [file Table_1.xlsx]

## Sheet: 16S
ASV	PC1	PC2	metadata	value	coef	stderr	N.not.0	qval	Kingdom	Phylum	Class	Order	Family	Genus	Association
ASV178	5.74525	-8.491	Size-class	Coarse	3.66531	0.565705	11	0.00191104	Bacteria	Actinobacteriota	Actinobacteria	Micrococcales	Microbacteriaceae	NA	Coarse
ASV46	-6.55696	15.9234	Size-class	Coarse	-3.18641	0.602947	20	0.0174342	Bacteria	Actinobacteriota	Actinobacteria	Pseudonocardiales	Pseudonocardiaceae	Saccharothrix	Fine
ASV2844	-11.5339	-6.19162	Size-class	Coarse	-0.727976	0.125818	3	0.0174342	Bacteria	Actinobacteriota	Actinobacteria	Kineosporiales	Kineosporiaceae	Quadrisphaera	Fine
ASV474	5.58027	-10.6413	Size-class	Coarse	3.33731	0.643702	9	0.0179545	Bacteria	Actinobacteriota	Actinobacteria	Kineosporiales	Kineosporiaceae	Quadrisphaera	Coarse
ASV1758	-8.88759	0.678624	Size-class	Coarse	-2.17169	0.385563	9	0.0189736	Bacteria	Proteobacteria	Gammaproteobacteria	Salinisphaerales	Solimonadaceae	Nevskia	Fine
ASV397	6.55313	0.417177	Size-class	Intermediate	1.86809	0.375308	25	0.0234254	Bacteria	Actinobacteriota	Thermoleophilia	Solirubrobacterales	Solirubrobacteraceae	Solirubrobacter	Coarse
ASV18	-1.49181	19.8776	Size-class	Coarse	-1.58927	0.306854	27	0.0303803	Bacteria	Actinobacteriota	Actinobacteria	Pseudonocardiales	Pseudonocardiaceae	Saccharopolyspora	Fine
ASV697	-13.0141	-5.76852	Size-class	Coarse	-1.03847	0.20811	22	0.0362166	Bacteria	Proteobacteria	Gammaproteobacteria	Steroidobacterales	Steroidobacteraceae	Steroidobacter	Fine
ASV2447	-14.0326	-5.6246	Size-class	Coarse	-1.22062	0.266743	5	0.0362166	Bacteria	Actinobacteriota	Actinobacteria	Micromonosporales	Micromonosporaceae	Actinoplanes	Fine
ASV61	-4.8266	19.0029	Size-class	Coarse	-1.78517	0.394161	27	0.0367425	Bacteria	Actinobacteriota	Actinobacteria	Streptosporangiales	Nocardiopsaceae	Nocardiopsis	Fine
ASV19	10.0373	-0.683011	Size-class	Coarse	2.39319	0.49792	27	0.0389841	Bacteria	Actinobacteriota	Actinobacteria	Micrococcales	Dermabacteraceae	Brachybacterium	Coarse
ASV89	-7.64383	16.0179	Size-class	Coarse	-2.70632	0.566346	27	0.0389841	Bacteria	Actinobacteriota	Actinobacteria	Streptomycetales	Streptomycetaceae	Streptomyces	Fine
ASV77	-2.6946	20.4618	Size-class	Coarse	-1.64432	0.350829	27	0.0424695	Bacteria	Actinobacteriota	Actinobacteria	Pseudonocardiales	Pseudonocardiaceae	NA	Fine
ASV1731	-13.6941	-4.75789	Size-class	Coarse	-1.0854	0.254119	8	0.0501692	Bacteria	Proteobacteria	Alphaproteobacteria	Rhizobiales	Xanthobacteraceae	Pseudolabrys	Fine
ASV935	-13.6993	-6.08002	Size-class	Coarse	-1.09653	0.242119	19	0.0542864	Bacteria	Proteobacteria	Alphaproteobacteria	Sphingomonadales	Sphingomonadaceae	Sphingomonas	Fine
ASV1758	-8.88759	0.678624	Size-class	Intermediate	-1.72678	0.385563	9	0.0569673	Bacteria	Proteobacteria	Gammaproteobacteria	Salinisphaerales	Solimonadaceae	Nevskia	Fine
ASV40	8.27566	-5.80323	Size-class	Intermediate	2.25062	0.540022	27	0.0586842	Bacteria	Firmicutes	Clostridia	Peptostreptococcales-Tissierellales	Peptostreptococcaceae	Romboutsia	Coarse
ASV25	9.84626	2.72117	Size-class	Coarse	2.37525	0.535889	27	0.0592505	Bacteria	Actinobacteriota	Actinobacteria	Frankiales	Geodermatophilaceae	Geodermatophilus	Coarse
ASV1340	8.24635	-1.33255	Size-class	Coarse	1.61842	0.365599	7	0.0592505	Bacteria	Actinobacteriota	Actinobacteria	Pseudonocardiales	Pseudonocardiaceae	Pseudonocardia	Coarse
ASV1415	-13.7407	-6.0228	Size-class	Coarse	-1.1459	0.278321	11	0.0626474	Bacteria	Bacteroidota	Bacteroidia	Cytophagales	Cytophagaceae	Rhodocytophaga	Fine
ASV186	-11.3944	-2.63825	Size-class	Coarse	-1.81498	0.443421	27	0.06394	Bacteria	Firmicutes	Bacilli	Bacillales	NA	NA	Fine
ASV1609	-13.7932	-5.35379	Size-class	Coarse	-1.29632	0.320365	10	0.0699194	Bacteria	Proteobacteria	Gammaproteobacteria	R7C24	NA	NA	Fine
ASV2143	-13.3269	-3.89518	Size-class	Coarse	-1.48539	0.369083	6	0.0719868	Bacteria	Firmicutes	Bacilli	Bacillales	Bacillaceae	Bacillus	Fine
ASV684	-13.6507	-4.98627	Size-class	Coarse	-1.30888	0.331542	21	0.0817684	Bacteria	Firmicutes	Bacilli	Bacillales	Planococcaceae	NA	Fine
ASV83	8.55127	-6.96507	Size-class	Coarse	2.80177	0.672885	16	0.0843701	Bacteria	Firmicutes	Bacilli	Lactobacillales	Lactobacillaceae	Lactobacillus	Coarse
ASV651	-0.84271	-6.72257	Size-class	Intermediate	2.04982	0.492703	23	0.0843701	Bacteria	Proteobacteria	Gammaproteobacteria	Enterobacterales	NA	NA	Fine
ASV816	-4.93409	14.7368	Size-class	Intermediate	-2.41802	0.631006	8	0.099313	Bacteria	Actinobacteriota	Actinobacteria	Pseudonocardiales	Pseudonocardiaceae	Actinokineospora	Fine
ASV1260	-12.8667	16.7588	Source	Sahara	3.79106	0.167453	3	1.05e-12	Bacteria	Actinobacteriota	Actinobacteria	Frankiales	Geodermatophilaceae	Geodermatophilus	SW
ASV1994	-11.2182	18.0289	Source	Sahara	3.2125	0.227402	3	8.68e-09	Bacteria	Proteobacteria	Gammaproteobacteria	Burkholderiales	Nitrosomonadaceae	MND1	SW
ASV49	-6.05013	-15.4103	Source	East	3.81822	0.481748	22	0.000209	Bacteria	Firmicutes	Bacilli	Staphylococcales	Staphylococcaceae	Jeotgalicoccus	ED
ASV2142	-9.55476	17.9675	Source	Sahara	2.71936	0.345798	3	0.000209	Bacteria	Myxococcota	Myxococcia	Myxococcales	Anaeromyxobacteraceae	Anaeromyxobacter	SW
ASV9	-11.5094	-8.51874	Source	East	3.14479	0.410022	27	0.000251	Bacteria	Actinobacteriota	Actinobacteria	Frankiales	Geodermatophilaceae	Blastococcus	ED
ASV7	-7.23344	-11.4791	Source	East	3.13897	0.435393	27	0.000563	Bacteria	Actinobacteriota	Actinobacteria	Micrococcales	Micrococcaceae	Pseudarthrobacter	ED
ASV267	14.979	9.62296	Source	East	-4.13005	0.628923	4	0.00191104	Bacteria	Proteobacteria	Gammaproteobacteria	SAR86 clade	NA	NA	NW
ASV2395	-8.768	17.4868	Source	Sahara	2.46666	0.378551	3	0.00191104	Bacteria	Chloroflexi	Chloroflexia	Kallotenuales	AKIW781	NA	SW
ASV2545	-10.1611	15.1748	Source	Sahara	2.7136	0.434036	4	0.00289279	Bacteria	Actinobacteriota	Actinobacteria	Frankiales	Sporichthyaceae	Sporichthya	SW
ASV1474	-9.76267	14.9528	Source	Sahara	2.38022	0.400957	2	0.00547108	Bacteria	Bacteroidota	Bacteroidia	Chitinophagales	Chitinophagaceae	NA	SW
ASV2281	-10.0731	14.2876	Source	Sahara	2.27173	0.387505	2	0.00596298	Bacteria	Proteobacteria	Gammaproteobacteria	Burkholderiales	Nitrosomonadaceae	Nitrosomonas	SW
ASV1160	13.3216	8.1498	Source	East	-2.34416	0.42852	15	0.0139212	Bacteria	Proteobacteria	Alphaproteobacteria	Rhodobacterales	Rhodobacteraceae	NA	NW
ASV1393	-5.56302	19.0199	Source	Sahara	2.04247	0.382675	7	0.0174342	Bacteria	Bacteroidota	Bacteroidia	Cytophagales	Hymenobacteraceae	Adhaeribacter	SW
ASV3110	16.0701	9.11536	Source	East	-2.72528	0.516375	3	0.0174342	Bacteria	Cyanobacteria	Cyanobacteriia	Synechococcales	Cyanobiaceae	Cyanobium PCC-6307	NW
ASV1731	-5.55743	19.5684	Source	Sahara	1.9965	0.381179	8	0.0175535	Bacteria	Proteobacteria	Alphaproteobacteria	Rhizobiales	Xanthobacteraceae	Pseudolabrys	SW
ASV437	-12.6061	8.66315	Source	Sahara	3.87525	0.743442	6	0.0176659	Bacteria	Gemmatimonadota	Longimicrobia	Longimicrobiales	Longimicrobiaceae	NA	SW
ASV2141	-7.96533	16.2352	Source	Sahara	2.28839	0.449038	2	0.0201988	Bacteria	Planctomycetota	Phycisphaerae	Tepidisphaerales	WD2101 soil group	NA	SW
ASV46	-11.7085	0.685596	Source	East	3.04977	0.602947	20	0.0211833	Bacteria	Actinobacteriota	Actinobacteria	Pseudonocardiales	Pseudonocardiaceae	Saccharothrix	ED
ASV9	-11.5094	-8.51874	Source	Sahara	3.06523	0.615033	27	0.0234254	Bacteria	Actinobacteriota	Actinobacteria	Frankiales	Geodermatophilaceae	Blastococcus	ED
ASV1295	-8.50097	17.2138	Source	Sahara	2.09875	0.423057	13	0.0234254	Bacteria	Acidobacteriota	Blastocatellia	Blastocatellales	Blastocatellaceae	Stenotrophobacter	SW
ASV2356	-9.78602	13.5498	Source	Sahara	2.13628	0.431544	2	0.0234254	Bacteria	Proteobacteria	Alphaproteobacteria	Caulobacterales	Caulobacteraceae	PMMR1	SW
ASV46	-11.7085	0.685596	Source	Sahara	4.41531	0.90442	20	0.0253861	Bacteria	Actinobacteriota	Actinobacteria	Pseudonocardiales	Pseudonocardiaceae	Saccharothrix	ED
ASV1760	-12.0685	8.56235	Source	Sahara	2.36327	0.484859	4	0.0253861	Bacteria	Firmicutes	Bacilli	Bacillales	Bacillaceae	Ornithinibacillus	SW
ASV2339	14.1106	7.5377	Source	East	-2.42313	0.497177	5	0.0253861	Bacteria	Verrucomicrobiota	Kiritimatiellae	Kiritimatiellales	Kiritimatiellaceae	R76-B128	NW
ASV1499	-9.09758	14.6179	Source	Sahara	2.21099	0.460527	2	0.0293217	Bacteria	Bacteroidota	Bacteroidia	Chitinophagales	Chitinophagaceae	Segetibacter	SW
ASV180	-12.0418	12.1445	Source	Sahara	2.93264	0.63233	27	0.0362166	Bacteria	Proteobacteria	Alphaproteobacteria	Rhizobiales	Beijerinckiaceae	Microvirga	SW
ASV326	-12.9406	4.25101	Source	Sahara	2.66104	0.568468	27	0.0362166	Bacteria	Actinobacteriota	Actinobacteria	Frankiales	NA	NA	SW
ASV431	15.3539	10.258	Source	East	-2.47377	0.539787	24	0.0362166	Bacteria	Bacteroidota	Bacteroidia	Flavobacteriales	Crocinitomicaceae	Fluviicola	NW
ASV588	17.4241	10.2028	Source	East	-2.20961	0.477666	20	0.0362166	Bacteria	Bacteroidota	Bacteroidia	Flavobacteriales	NS9 marine group	NA	NW
ASV881	17.3889	10.1844	Source	East	-2.19618	0.481559	17	0.0362166	Bacteria	Proteobacteria	Gammaproteobacteria	SAR86 clade	NA	NA	NW
ASV1352	-8.29498	14.5252	Source	Sahara	2.04589	0.441305	2	0.0362166	Bacteria	Proteobacteria	Gammaproteobacteria	Burkholderiales	Burkholderiaceae	Limnobacter	SW
ASV1564	17.4017	10.1816	Source	East	-2.19851	0.481417	7	0.0362166	Bacteria	Proteobacteria	Gammaproteobacteria	Cellvibrionales	Halieaceae	NA	NW
ASV1664	17.3788	10.1827	Source	East	-2.19258	0.48126	7	0.0362166	Bacteria	Proteobacteria	Alphaproteobacteria	Puniceispirillales	SAR116 clade	NA	NW
ASV2051	17.3926	10.1321	Source	East	-2.17364	0.476099	5	0.0362166	Bacteria	Verrucomicrobiota	Verrucomicrobiae	Opitutales	Puniceicoccaceae	Coraliomargarita	NW
ASV2229	3.71978	10.1397	Source	East	-2.19479	0.481512	4	0.0362166	Bacteria	Proteobacteria	Gammaproteobacteria	Burkholderiales	Comamonadaceae	NA	SW
ASV2571	17.371	10.1806	Source	East	-2.18942	0.480939	3	0.0362166	Bacteria	Bdellovibrionota	Bdellovibrionia	Bdellovibrionales	Bdellovibrionaceae	OM27 clade	NW
ASV2618	17.3729	10.1013	Source	East	-2.15619	0.473055	3	0.0362166	Bacteria	Bacteroidota	Bacteroidia	Flavobacteriales	Flavobacteriaceae	NA	NW
ASV2088	17.3507	10.1728	Source	East	-2.18054	0.47994	5	0.0362364	Bacteria	Proteobacteria	Gammaproteobacteria	Aeromonadales	Aeromonadaceae	Tolumonas	NW
ASV64	-7.65618	-11.9288	Source	East	2.91553	0.647669	20	0.0384897	Bacteria	Proteobacteria	Alphaproteobacteria	Rhizobiales	Beijerinckiaceae	Microvirga	ED
ASV407	-10.4152	11.447	Source	Sahara	2.99463	0.670077	7	0.0389841	Bacteria	Actinobacteriota	Actinobacteria	Micrococcales	Microbacteriaceae	Agromyces	SW
ASV453	17.1353	10.0493	Source	East	-2.09129	0.470057	22	0.0389841	Bacteria	Proteobacteria	Alphaproteobacteria	Puniceispirillales	NA	NA	NW
ASV539	-11.058	5.52041	Source	Sahara	3.59083	0.804381	7	0.0389841	Bacteria	Proteobacteria	Gammaproteobacteria	Burkholderiales	Burkholderiaceae	Lautropia	SW
ASV2447	-4.7227	19.0395	Source	Sahara	1.79035	0.400114	5	0.0389841	Bacteria	Actinobacteriota	Actinobacteria	Micromonosporales	Micromonosporaceae	Actinoplanes	SW
ASV2519	17.1114	9.82765	Source	East	-2.02827	0.456061	3	0.0389841	Bacteria	Bdellovibrionota	Bdellovibrionia	Bdellovibrionales	Bdellovibrionaceae	OM27 clade	NW
ASV28	2.0338	-12.035	Source	East	1.61106	0.363647	27	0.0393809	Bacteria	Actinobacteriota	Actinobacteria	Corynebacteriales	Corynebacteriaceae	Corynebacterium	ED
ASV337	15.2438	10.644	Source	East	-2.38394	0.541217	27	0.0405939	Bacteria	Proteobacteria	Gammaproteobacteria	SAR86 clade	NA	NA	NW
ASV1415	-4.95251	18.901	Source	Sahara	1.83849	0.417482	11	0.0405939	Bacteria	Bacteroidota	Bacteroidia	Cytophagales	Cytophagaceae	Rhodocytophaga	SW
ASV136	-11.9382	4.11692	Source	Sahara	4.77978	1.08963	13	0.0409449	Bacteria	Actinobacteriota	Actinobacteria	Streptomycetales	Streptomycetaceae	Streptomyces	SW
ASV589	-11.4784	8.12704	Source	Sahara	3.42142	0.779625	6	0.0409449	Bacteria	Proteobacteria	Alphaproteobacteria	Sphingomonadales	Sphingomonadaceae	Sphingomonas	SW
ASV267	14.979	9.62296	Source	Sahara	-4.08423	0.943384	4	0.0455986	Bacteria	Proteobacteria	Gammaproteobacteria	SAR86 clade	NA	NA	NW
ASV953	11.4023	10.2274	Source	East	-2.54527	0.592464	4	0.0486878	Bacteria	Proteobacteria	Alphaproteobacteria	Caulobacterales	Caulobacteraceae	Brevundimonas	NW
ASV1910	16.9774	8.26966	Source	East	-1.97483	0.462221	7	0.0501692	Bacteria	Actinobacteriota	Actinobacteria	Corynebacteriales	Nocardiaceae	Gordonia	NW
ASV485	-9.76407	11.8232	Source	Sahara	2.0227	0.479347	25	0.0542864	Bacteria	Bacteroidota	Bacteroidia	Cytophagales	Hymenobacteraceae	Pontibacter	SW
ASV1160	13.3216	8.1498	Source	Sahara	-2.70922	0.64278	15	0.0542864	Bacteria	Proteobacteria	Alphaproteobacteria	Rhodobacterales	Rhodobacteraceae	NA	NW
ASV2089	16.5688	9.38034	Source	East	-1.88631	0.447409	5	0.0542864	Bacteria	Proteobacteria	Gammaproteobacteria	Enterobacterales	Enterobacteriaceae	NA	NW
ASV1158	15.2672	10.7147	Source	East	-2.05573	0.493481	9	0.0586842	Bacteria	Actinobacteriota	Acidimicrobiia	Actinomarinales	Actinomarinaceae	Candidatus Actinomarina	NW
ASV614	-11.7218	14.8134	Source	Sahara	3.50452	0.499718	6	0.0592505	Bacteria	Actinobacteriota	Actinobacteria	Kineosporiales	Kineosporiaceae	Pseudokineococcus	SW
ASV291	-11.6785	10.4543	Source	Sahara	2.9131	0.70859	26	0.0627632	Bacteria	Proteobacteria	Alphaproteobacteria	Caulobacterales	Caulobacteraceae	Phenylobacterium	SW
ASV342	-10.9411	11.4916	Source	Sahara	3.41756	0.834297	6	0.06394	Bacteria	Proteobacteria	Alphaproteobacteria	Rhizobiales	Beijerinckiaceae	Microvirga	SW
ASV2619	16.2042	9.10468	Source	East	-1.81888	0.447269	3	0.0673697	Bacteria	Bacteroidota	Bacteroidia	Flavobacteriales	Flavobacteriaceae	NS5 marine group	NW
ASV1452	-6.85654	14.9918	Source	Sahara	1.86331	0.461402	2	0.0704392	Bacteria	Acidobacteriota	Holophagae	Subgroup 7	NA	NA	SW
ASV2718	-6.80259	15.2849	Source	Sahara	1.86747	0.465101	2	0.0727795	Bacteria	Gemmatimonadota	Gemmatimonadetes	Gemmatimonadales	Gemmatimonadaceae	NA	SW
ASV685	-8.45287	7.62967	Source	Sahara	3.53738	0.884733	11	0.0749692	Bacteria	Actinobacteriota	Actinobacteria	Streptosporangiales	Nocardiopsaceae	Nocardiopsis	SW
ASV3110	16.0701	9.11536	Source	Sahara	-3.09034	0.774562	3	0.0756494	Bacteria	Cyanobacteria	Cyanobacteriia	Synechococcales	Cyanobiaceae	Cyanobium PCC-6307	NW
ASV1963	-8.79498	12.5917	Source	Sahara	2.28904	0.577259	3	0.0793777	Bacteria	Proteobacteria	Alphaproteobacteria	Sphingomonadales	Sphingomonadaceae	NA	SW
ASV381	-10.1381	8.51463	Source	Sahara	3.2479	0.823514	12	0.0817684	Bacteria	Actinobacteriota	Actinobacteria	Frankiales	Geodermatophilaceae	Klenkia	SW
ASV2154	12.1695	8.65	Source	East	-2.17919	0.556198	3	0.0843701	Bacteria	Bacteroidota	Bacteroidia	Flavobacteriales	NS9 marine group	NA	NW
ASV1628	-3.8297	18.6964	Source	Sahara	1.7631	0.452416	5	0.0877518	Bacteria	Proteobacteria	Alphaproteobacteria	Reyranellales	Reyranellaceae	Reyranella	SW
ASV123	-11.6585	-6.35067	Source	East	2.67795	0.695323	16	0.09602	Bacteria	Actinobacteriota	Actinobacteria	Frankiales	Geodermatophilaceae	Geodermatophilus	ED
ASV556	-9.95325	8.57906	Source	Sahara	2.23543	0.580332	25	0.09602	Bacteria	Proteobacteria	Alphaproteobacteria	Sphingomonadales	Sphingomonadaceae	Sphingomonas	SW
ASV861	15.298	11.3765	Source	East	-1.82013	0.475449	18	0.099313	Bacteria	Verrucomicrobiota	Verrucomicrobiae	Opitutales	Puniceicoccaceae	Coraliomargarita	NW
ASV1171	14.3519	8.22142	Source	East	-1.81764	0.475222	15	0.099313	Bacteria	Actinobacteriota	Actinobacteria	Micromonosporales	Micromonosporaceae	Actinoplanes	NW

## Sheet: ITS
ASV	PC1	PC2	metadata	value	coef	stderr	N.not.0	qval	Kingdom	Phylum	Class	Order	Family	Genus	Species	Association
ASV13	0.303618	-0.204404	Size-class	Coarse	2.69375	0.37575	27	0.000272349	k__Fungi	Ascomycota	Dothideomycetes	Pleosporales	f__Pleosporaceae	g__Alternaria	NA	Coarse
ASV1	0.211811	-0.0820404	Size-class	Coarse	1.0374	0.162583	27	0.00214595	k__Fungi	Ascomycota	Dothideomycetes	Capnodiales	f__Mycosphaerellaceae	g__Mycosphaerella	s__tassiana	Coarse
ASV1	0.211811	-0.0820404	Size-class	Intermediate	0.994174	0.162583	27	0.00319583	k__Fungi	Ascomycota	Dothideomycetes	Capnodiales	f__Mycosphaerellaceae	g__Mycosphaerella	s__tassiana	Coarse
ASV5	0.280998	0.0697004	Size-class	Coarse	3.02889	0.500464	27	0.00329572	k__Fungi	Ascomycota	Dothideomycetes	Capnodiales	f__Mycosphaerellaceae	g__Mycosphaerella	s__tassiana	Coarse
ASV27	0.256754	-0.176143	Size-class	Coarse	2.2967	0.389988	27	0.00384656	k__Fungi	Ascomycota	Eurotiomycetes	Eurotiales	f__Aspergillaceae	g__Aspergillus	s__intermedius	Coarse
ASV160	-0.190302	-0.471661	Size-class	Coarse	-0.582516	0.0982926	22	0.00384656	k__Fungi	Ascomycota	Sordariomycetes	NA	NA	NA	NA	Fine
ASV29	0.275119	-0.129873	Size-class	Coarse	2.52309	0.471782	27	0.00707771	k__Fungi	Ascomycota	Dothideomycetes	Pleosporales	f__Pleosporaceae	g__Curvularia	s__americana	Coarse
ASV30	0.257659	-0.0828451	Size-class	Coarse	2.1241	0.404555	27	0.00707771	k__Fungi	Ascomycota	Dothideomycetes	Pleosporales	f__Pleosporaceae	g__Alternaria	s__infectoria	Coarse
ASV8	0.194338	0.0416733	Size-class	Intermediate	2.19645	0.420783	27	0.00708676	k__Fungi	Basidiomycota	Agaricomycetes	Polyporales	f__Polyporaceae	g__Coriolopsis	s__gallica	Coarse
ASV27	0.256754	-0.176143	Size-class	Intermediate	1.93782	0.389988	27	0.00994801	k__Fungi	Ascomycota	Eurotiomycetes	Eurotiales	f__Aspergillaceae	g__Aspergillus	s__intermedius	Coarse
ASV8	0.194338	0.0416733	Size-class	Coarse	1.9215	0.420783	27	0.0182623	k__Fungi	Basidiomycota	Agaricomycetes	Polyporales	f__Polyporaceae	g__Coriolopsis	s__gallica	Coarse
ASV1090	-0.182917	-0.475441	Size-class	Coarse	-0.46949	0.10424	3	0.0197567	k__Fungi	Basidiomycota	Wallemiomycetes	Wallemiales	f__Wallemiaceae	g__Wallemia	s__hederae	Fine
ASV20	0.267424	-0.0224024	Size-class	Coarse	2.67698	0.618454	27	0.0257585	k__Fungi	Ascomycota	Dothideomycetes	Pleosporales	f__Phaeosphaeriaceae	NA	NA	Coarse
ASV58	0.271855	-0.00166853	Size-class	Coarse	1.7935	0.414693	27	0.0257585	k__Fungi	Ascomycota	Dothideomycetes	Dothideales	f__Dothideales_fam_Incertae_sedis	g__Hortaea	s__thailandica	Coarse
ASV114	-0.167896	0.220932	Size-class	Coarse	-2.51414	0.582858	25	0.0257585	k__Fungi	Ascomycota	Eurotiomycetes	Eurotiales	f__Aspergillaceae	g__Penicillium	s__brevicompactum	Fine
ASV63	0.252308	-0.0335684	Size-class	Coarse	1.97205	0.46081	27	0.0265479	k__Fungi	Ascomycota	Dothideomycetes	Capnodiales	f__Teratosphaeriaceae	g__Neocatenulostroma	s__abietis	Coarse
ASV15	0.291686	0.0410231	Size-class	Coarse	1.33043	0.312724	27	0.0274417	k__Fungi	Ascomycota	Dothideomycetes	Capnodiales	f__Mycosphaerellaceae	g__Mycosphaerella	s__tassiana	Coarse
ASV53	0.190371	-0.400367	Size-class	Coarse	1.74763	0.414916	27	0.0288685	k__Fungi	Ascomycota	Dothideomycetes	Capnodiales	f__Cladosporiaceae	g__Cladosporium	s__dominicanum	Coarse
ASV113	-0.179881	-0.0849442	Size-class	Coarse	-1.98444	0.476647	25	0.0313814	k__Fungi	Ascomycota	Eurotiomycetes	Eurotiales	f__Trichocomaceae	g__Talaromyces	NA	Fine
ASV77	0.199708	-0.0620751	Size-class	Coarse	1.78286	0.4585	27	0.0539437	k__Fungi	Ascomycota	Dothideomycetes	Capnodiales	f__Teratosphaeriaceae	g__Devriesia	s__sardiniae	Coarse
ASV200	-0.194213	-0.467056	Size-class	Coarse	-0.573123	0.158454	9	0.0839011	k__Fungi	Ascomycota	Sordariomycetes	Hypocreales	f__Hypocreales_fam_Incertae_sedis	g__Sarocladium	s__implicatum	Fine
ASV507	-22.3704	-5.28642	Source	Sahara	3.66333	0.261494	3	4.54e-09	k__Fungi	Ascomycota	Dothideomycetes	Capnodiales	f__Cladosporiaceae	g__Toxicocladosporium	NA	SW
ASV64	6.85225	-26.8738	Source	East	-3.01058	0.405342	27	0.000233	k__Fungi	Basidiomycota	Agaricomycetes	Russulales	f__Peniophoraceae	g__Peniophora	s__nuda	NW
ASV82	-17.8985	-0.429091	Source	Sahara	3.65764	0.568703	27	0.00106085	k__Fungi	Basidiomycota	Wallemiomycetes	Wallemiales	f__Wallemiaceae	g__Wallemia	NA	SW
ASV16	6.12919	-24.125	Source	East	-4.80348	0.302241	27	0.0015821	k__Fungi	Basidiomycota	Agaricomycetes	Russulales	f__Peniophoraceae	g__Peniophora	s__nuda	NW
ASV160	-21.3245	-5.15339	Source	Sahara	3.87275	0.250855	22	0.0015821	k__Fungi	Ascomycota	Sordariomycetes	NA	NA	NA	NA	SW
ASV1090	-21.9965	-5.21744	Source	Sahara	3.86852	0.250855	3	0.0015821	k__Fungi	Basidiomycota	Wallemiomycetes	Wallemiales	f__Wallemiaceae	g__Wallemia	s__hederae	SW
ASV200	-21.5543	-5.42594	Source	Sahara	3.61096	0.250855	9	0.00207317	k__Fungi	Ascomycota	Sordariomycetes	Hypocreales	f__Hypocreales_fam_Incertae_sedis	g__Sarocladium	s__implicatum	SW
ASV39	6.94515	-24.9097	Source	East	-2.76107	0.476671	27	0.00207481	k__Fungi	Basidiomycota	Agaricomycetes	Russulales	f__Peniophoraceae	g__Peniophora	s__nuda	NW
ASV64	6.85225	-26.8738	Source	Sahara	-3.10089	0.608013	27	0.00649679	k__Fungi	Basidiomycota	Agaricomycetes	Russulales	f__Peniophoraceae	g__Peniophora	s__nuda	NW
ASV16	6.12919	-24.125	Source	Sahara	-4.74414	0.453361	27	0.00657995	k__Fungi	Basidiomycota	Agaricomycetes	Russulales	f__Peniophoraceae	g__Peniophora	s__nuda	NW
ASV369	-15.2634	-4.96985	Source	Sahara	2.76953	0.558953	2	0.00707771	k__Fungi	Ascomycota	Sordariomycetes	Hypocreales	f__Hypocreales_fam_Incertae_sedis	g__Acremonium	NA	SW
ASV430	-21.8887	-5.6136	Source	Sahara	2.75838	0.572022	2	0.00707771	k__Fungi	Ascomycota	Dothideomycetes	Capnodiales	f__Neodevriesiaceae	g__Neodevriesia	NA	SW
ASV557	-21.908	-5.6232	Source	Sahara	2.76299	0.571958	2	0.00707771	k__Fungi	Ascomycota	Dothideomycetes	Capnodiales	f__Cladosporiaceae	g__Toxicocladosporium	s__strelitziae	SW
ASV672	-21.9573	-5.68857	Source	Sahara	2.75827	0.56989	2	0.00707771	k__Fungi	Basidiomycota	Microbotryomycetes	Sporidiobolales	f__Sporidiobolaceae	NA	NA	SW
ASV717	-21.9575	-5.6924	Source	Sahara	2.7568	0.569716	2	0.00707771	k__Fungi	Ascomycota	Dothideomycetes	Capnodiales	f__Teratosphaeriaceae	g__Teratosphaeria	NA	SW
ASV923	-21.9184	-5.62966	Source	Sahara	2.76499	0.571867	2	0.00707771	k__Fungi	Ascomycota	Sordariomycetes	Glomerellales	f__Plectosphaerellaceae	NA	NA	SW
ASV955	-21.9424	-5.6513	Source	Sahara	2.76683	0.571337	2	0.00707771	k__Fungi	Ascomycota	Dothideomycetes	Capnodiales	f__Cladosporiaceae	g__Cladosporium	s__salinae	SW
ASV1019	-14.1269	-4.74556	Source	Sahara	2.72382	0.56031	2	0.00707771	k__Fungi	Ascomycota	Sordariomycetes	Hypocreales	f__Hypocreales_fam_Incertae_sedis	g__Sarocladium	s__glaucum	SW
ASV1170	-21.9547	-5.67452	Source	Sahara	2.76282	0.570495	2	0.00707771	k__Fungi	Ascomycota	Sordariomycetes	Xylariales	NA	NA	NA	SW
ASV162	5.63036	-21.8543	Source	East	-2.27611	0.476848	20	0.00742237	k__Fungi	Basidiomycota	Agaricomycetes	Russulales	f__Peniophoraceae	g__Peniophora	NA	NW
ASV1239	-21.8704	-5.82356	Source	Sahara	2.67107	0.562714	2	0.00765257	k__Fungi	Ascomycota	Sordariomycetes	Sordariales	f__Chaetomiaceae	g__Thielavia	s__kuwaitensis	SW
ASV604	-21.6523	-5.56596	Source	Sahara	2.67805	0.570187	2	0.00836411	k__Fungi	Ascomycota	Dothideomycetes	Capnodiales	f__Capnodiales_fam_Incertae_sedis	g__Phaeotheca	s__triangularis	SW
ASV244	-21.5947	-5.5606	Source	Sahara	2.65756	0.56967	4	0.00875364	k__Fungi	Ascomycota	Sordariomycetes	Hypocreales	NA	NA	NA	SW
ASV66	6.05715	-22.588	Source	East	-2.23149	0.493652	27	0.0117274	k__Fungi	Basidiomycota	NA	NA	NA	NA	NA	NW
ASV191	-15.8499	-0.260404	Source	Sahara	3.40709	0.764293	14	0.0129034	k__Fungi	Basidiomycota	Wallemiomycetes	Wallemiales	f__Wallemiaceae	g__Wallemia	NA	SW
ASV818	-21.2206	-5.53666	Source	Sahara	2.53348	0.567583	2	0.0129034	k__Fungi	Ascomycota	Dothideomycetes	Pleosporales	NA	NA	NA	SW
ASV285	-17.0537	-11.0423	Source	Sahara	2.67873	0.605626	5	0.0136674	k__Fungi	Ascomycota	Dothideomycetes	Capnodiales	NA	NA	NA	SW
ASV523	-12.4613	-4.58282	Source	Sahara	2.4525	0.55718	2	0.0140235	k__Fungi	Ascomycota	Dothideomycetes	Capnodiales	f__Cladosporiaceae	g__Toxicocladosporium	NA	SW
ASV1	-0.0921983	16.0621	Source	East	1.67211	0.219139	27	0.0159658	k__Fungi	Ascomycota	Dothideomycetes	Capnodiales	f__Mycosphaerellaceae	g__Mycosphaerella	s__tassiana	Single
ASV157	6.59215	-22.5259	Source	East	-2.20545	0.517414	21	0.0182623	k__Fungi	Basidiomycota	Agaricomycetes	Russulales	f__Peniophoraceae	g__Peniophora	s__albobadia	NW
ASV39	6.94515	-24.9097	Source	Sahara	-3.01875	0.715006	27	0.0196801	k__Fungi	Basidiomycota	Agaricomycetes	Russulales	f__Peniophoraceae	g__Peniophora	s__nuda	NW
ASV257	5.05429	-21.209	Source	East	-1.86885	0.460633	4	0.0257585	k__Fungi	Basidiomycota	Agaricomycetes	Polyporales	NA	NA	NA	NW
ASV305	5.03329	-21.1719	Source	East	-1.88955	0.465609	3	0.0257585	k__Fungi	Basidiomycota	Agaricomycetes	Russulales	f__Stereaceae	g__Stereum	s__hirsutum	NW
ASV319	-20.279	-8.4856	Source	Sahara	2.4453	0.603984	3	0.0257585	k__Fungi	Ascomycota	Dothideomycetes	Capnodiales	NA	NA	NA	SW
ASV159	5.0363	-21.154	Source	East	-1.83397	0.454712	20	0.0262066	k__Fungi	Ascomycota	Leotiomycetes	Helotiales	f__Helotiales_fam_Incertae_sedis	NA	NA	NW
ASV17	6.89639	-23.8616	Source	East	-3.06691	0.472077	27	0.0281376	k__Fungi	Basidiomycota	Agaricomycetes	Russulales	f__Peniophoraceae	g__Peniophora	s__albobadia	NW
ASV234	-18.1219	-2.19539	Source	Sahara	3.53194	0.59734	6	0.0438139	k__Fungi	Basidiomycota	Wallemiomycetes	Wallemiales	f__Wallemiaceae	g__Wallemia	NA	SW
ASV78	7.91337	-16.929	Source	East	-1.88683	0.52146	27	0.0618484	k__Fungi	Basidiomycota	Agaricomycetes	Polyporales	f__Ganodermataceae	g__Ganoderma	s__mbrekobenum	NW
ASV385	4.04988	-17.1098	Source	East	-1.72369	0.480158	2	0.0640396	k__Fungi	Basidiomycota	Agaricomycetes	Agaricales	f__Agaricaceae	g__Agaricus	s__subrufescens	NW
ASV560	4.71259	-20.052	Source	East	-1.82903	0.509358	2	0.0640396	k__Fungi	Basidiomycota	Agaricomycetes	Polyporales	f__Meruliaceae	g__Hyphodermella	NA	NW
ASV129	7.66551	-18.7839	Source	East	-2.01452	0.566341	24	0.0681604	k__Fungi	Basidiomycota	Agaricomycetes	Polyporales	f__Meruliaceae	NA	NA	NW
ASV263	4.48426	-19.4248	Source	East	-1.80423	0.509257	3	0.0693902	k__Fungi	Basidiomycota	Agaricomycetes	Cantharellales	f__Ceratobasidiaceae	g__Ceratobasidium	NA	NW
ASV28	6.13722	-23.0764	Source	East	-2.65118	0.519091	27	0.0824757	k__Fungi	Basidiomycota	Agaricomycetes	Gloeophyllales	f__Gloeophyllaceae	g__Gloeophyllum	s__abietinum	NW
ASV517	4.66521	-18.7171	Source	East	-1.89042	0.548093	2	0.0839011	k__Fungi	Ascomycota	Sordariomycetes	Xylariales	f__Xylariaceae	g__Hypoxylon	s__howeanum	NW
ASV194	4.64522	-18.4705	Source	East	-1.87539	0.54701	9	0.0857614	k__Fungi	Ascomycota	Dothideomycetes	Pleosporales	f__Pleosporaceae	g__Alternaria	s__infectoria	NW
ASV201	1.61895	-11.0892	Source	East	-1.91144	0.559899	7	0.0874683	k__Fungi	Basidiomycota	Agaricomycetes	Russulales	f__Peniophoraceae	g__Peniophora	NA	NW
ASV50	6.5863	-24.8991	Source	East	-2.84836	0.578789	27	0.0919355	k__Fungi	Basidiomycota	Agaricomycetes	Polyporales	f__Meruliaceae	g__Hyphodermella	s__rosae	NW
